# Supplementary material for: A new record of the genus Mollitrichosiphum Suenaga (Hemiptera, Aphididae, Greenideinae) from South Korea
Source: Biodivers Data J. 2025 Oct 1;13:e157863. doi: 10.3897/BDJ.13.e157863 (PMC12508763; doi:10.3897/BDJ.13.e157863)
Supplement: XML Treatment for Mollitrichosiphum (Metatrichosiphon) luchuanum [file BDJ.13.e157863-treatment1.xml]

<!DOCTYPE tp:taxon-treatment
  PUBLIC "-//TaxonX//DTD Taxonomic Treatment Publishing DTD v0 20100105//EN" "tax-treatment-NSO.dtd">
<tp:taxon-treatment xmlns:tp="http://www.plazi.org/taxpub"><tp:treatment-meta><mixed-citation publication-type="journal"><person-group><name><surname>Kang</surname><given-names>Yejin</given-names></name><name><surname>Lee</surname><given-names>Wonhoon</given-names></name></person-group><article-title>A new record of the genus <italic><tp:taxon-name><tp:taxon-name-part taxon-name-part-type="genus" reg="Mollitrichosiphum">Mollitrichosiphum</tp:taxon-name-part></tp:taxon-name></italic> Suenaga (<tp:taxon-name><tp:taxon-name-part taxon-name-part-type="order">Hemiptera</tp:taxon-name-part></tp:taxon-name>, <tp:taxon-name><tp:taxon-name-part taxon-name-part-type="family">Aphididae</tp:taxon-name-part></tp:taxon-name>, <tp:taxon-name><tp:taxon-name-part taxon-name-part-type="subfamily">Greenideinae</tp:taxon-name-part></tp:taxon-name>) from South Korea</article-title><source>Biodivers Data J</source><day>01</day><month>10</month><year>2025</year><volume>13</volume><pub-id pub-id-type="doi">10.3897/BDJ.13.e157863</pub-id></mixed-citation></tp:treatment-meta><tp:nomenclature><tp:taxon-name><object-id xmlns:xlink="http://www.w3.org/1999/xlink" content-type="arpha" xlink:type="simple">772356DE-3314-5D81-A4EB-66AC854E1A56</object-id><tp:taxon-name-part taxon-name-part-type="genus">Mollitrichosiphum</tp:taxon-name-part> (<tp:taxon-name-part taxon-name-part-type="subgenus">Metatrichosiphon</tp:taxon-name-part>) <tp:taxon-name-part taxon-name-part-type="species">luchuanum</tp:taxon-name-part></tp:taxon-name><tp:taxon-authority>Takahashi, 1930</tp:taxon-authority><tp:nomenclature-citation-list><tp:nomenclature-citation><tp:taxon-name><tp:taxon-name-part taxon-name-part-type="genus" reg="Greenidea">Greenidea</tp:taxon-name-part> <tp:taxon-name-part taxon-name-part-type="species" reg="luchuana">luchuana</tp:taxon-name-part></tp:taxon-name><comment> - <xref ref-type="bibr" rid="B12960752">Takahashi 1930</xref>: 322</comment></tp:nomenclature-citation><tp:nomenclature-citation><tp:taxon-name><tp:taxon-name-part taxon-name-part-type="genus" reg="Mollitrichosiphum">Mollitrichosiphum</tp:taxon-name-part> (<tp:taxon-name-part taxon-name-part-type="subgenus" reg="Metatrichosiphon">Metatrichosiphon</tp:taxon-name-part>) <tp:taxon-name-part taxon-name-part-type="species" reg="luchuana">luchuana</tp:taxon-name-part></tp:taxon-name><comment> - <xref ref-type="bibr" rid="B12960743">Ghosh 1974</xref>: 169</comment></tp:nomenclature-citation><tp:nomenclature-citation><tp:taxon-name><tp:taxon-name-part taxon-name-part-type="genus" reg="Mollitrichosiphum">Mollitrichosiphum</tp:taxon-name-part> (<tp:taxon-name-part taxon-name-part-type="subgenus" reg="Metatrichosiphum">Metatrichosiphum</tp:taxon-name-part>) <tp:taxon-name-part taxon-name-part-type="species" reg="luchuanum">luchuanum</tp:taxon-name-part></tp:taxon-name><comment> - <xref ref-type="bibr" rid="B12962735">Eastop and Hille Ris Lambers 1976</xref>: 209, 286</comment></tp:nomenclature-citation><tp:nomenclature-citation><tp:taxon-name><tp:taxon-name-part taxon-name-part-type="genus" reg="Mollitrichosiphum">Mollitrichosiphum</tp:taxon-name-part> (<tp:taxon-name-part taxon-name-part-type="subgenus" reg="Metatrichosiphon">Metatrichosiphon</tp:taxon-name-part>) <tp:taxon-name-part taxon-name-part-type="species" reg="luchuanum">luchuanum</tp:taxon-name-part></tp:taxon-name><comment> - <xref ref-type="bibr" rid="B12960798">Remaudière and Remaudiėre 1997</xref>: 177</comment></tp:nomenclature-citation></tp:nomenclature-citation-list></tp:nomenclature><tp:treatment-sec sec-type="materials"><title>Materials</title><list list-type="alpha-lower" list-content="occurrences"><list-item><p><bold>Type status:</bold> <named-content xmlns:xlink="http://www.w3.org/1999/xlink" content-type="dwc:typeStatus" xlink:type="simple">Other material</named-content>. <bold>Occurrence:</bold> catalogNumber: <named-content xmlns:xlink="http://www.w3.org/1999/xlink" content-type="dwc:catalogNumber" xlink:type="simple">coll#.20240619-001</named-content>; recordedBy: <named-content xmlns:xlink="http://www.w3.org/1999/xlink" content-type="dwc:recordedBy" xlink:type="simple">Yejin Kang</named-content>; individualCount: <named-content xmlns:xlink="http://www.w3.org/1999/xlink" content-type="dwc:individualCount" xlink:type="simple">12</named-content>; sex: <named-content xmlns:xlink="http://www.w3.org/1999/xlink" content-type="dwc:sex" xlink:type="simple">female</named-content>; lifeStage: <named-content xmlns:xlink="http://www.w3.org/1999/xlink" content-type="dwc:lifeStage" xlink:type="simple">apterous female</named-content>; occurrenceStatus: <named-content xmlns:xlink="http://www.w3.org/1999/xlink" content-type="dwc:occurrenceStatus" xlink:type="simple">present</named-content>; associatedOccurrences: <named-content xmlns:xlink="http://www.w3.org/1999/xlink" content-type="dwc:associatedOccurrences" xlink:type="simple">host: <tp:taxon-name><tp:taxon-name-part taxon-name-part-type="genus" reg="Meliosma">Meliosma</tp:taxon-name-part> <tp:taxon-name-part taxon-name-part-type="species" reg="myriantha">myriantha</tp:taxon-name-part></tp:taxon-name></named-content>; occurrenceID: <named-content xmlns:xlink="http://www.w3.org/1999/xlink" content-type="dwc:occurrenceID" xlink:type="simple">75FCA5B7-39BF-5CB2-A182-87A018299BA2</named-content>; <bold>Taxon:</bold> taxonID: <named-content xmlns:xlink="http://www.w3.org/1999/xlink" content-type="dwc:taxonID" xlink:type="simple">Uncertain</named-content>; scientificName: <named-content xmlns:xlink="http://www.w3.org/1999/xlink" content-type="dwc:scientificName" xlink:type="simple"><tp:taxon-name><tp:taxon-name-part taxon-name-part-type="genus" reg="Mollitrichosiphum">Mollitrichosiphum</tp:taxon-name-part></tp:taxon-name> <tp:taxon-name><tp:taxon-name-part taxon-name-part-type="genus" reg="Mollitrichosiphum"/><tp:taxon-name-part taxon-name-part-type="species" reg="luchuanum">luchuanum</tp:taxon-name-part></tp:taxon-name></named-content>; higherClassification: <named-content xmlns:xlink="http://www.w3.org/1999/xlink" content-type="dwc:higherClassification" xlink:type="simple">East Asia</named-content>; kingdom: <named-content xmlns:xlink="http://www.w3.org/1999/xlink" content-type="dwc:kingdom" xlink:type="simple"><tp:taxon-name><tp:taxon-name-part taxon-name-part-type="kingdom">Animal</tp:taxon-name-part></tp:taxon-name></named-content>; phylum: <named-content xmlns:xlink="http://www.w3.org/1999/xlink" content-type="dwc:phylum" xlink:type="simple"><tp:taxon-name><tp:taxon-name-part taxon-name-part-type="phylum">Arthropoda</tp:taxon-name-part></tp:taxon-name></named-content>; class: <named-content xmlns:xlink="http://www.w3.org/1999/xlink" content-type="dwc:class" xlink:type="simple"><tp:taxon-name><tp:taxon-name-part taxon-name-part-type="class">Insecta</tp:taxon-name-part></tp:taxon-name></named-content>; order: <named-content xmlns:xlink="http://www.w3.org/1999/xlink" content-type="dwc:order" xlink:type="simple"><tp:taxon-name><tp:taxon-name-part taxon-name-part-type="order">Hemiptera</tp:taxon-name-part></tp:taxon-name></named-content>; family: <named-content xmlns:xlink="http://www.w3.org/1999/xlink" content-type="dwc:family" xlink:type="simple"><tp:taxon-name><tp:taxon-name-part taxon-name-part-type="family">Aphididae</tp:taxon-name-part></tp:taxon-name></named-content>; genus: <named-content xmlns:xlink="http://www.w3.org/1999/xlink" content-type="dwc:genus" xlink:type="simple"><tp:taxon-name><tp:taxon-name-part taxon-name-part-type="genus">Mollitrichosiphum</tp:taxon-name-part></tp:taxon-name></named-content>; subgenus: <named-content xmlns:xlink="http://www.w3.org/1999/xlink" content-type="dwc:subgenus" xlink:type="simple"><tp:taxon-name><tp:taxon-name-part taxon-name-part-type="subgenus">Metatrichosiphon</tp:taxon-name-part></tp:taxon-name></named-content>; taxonomicStatus: <named-content xmlns:xlink="http://www.w3.org/1999/xlink" content-type="dwc:taxonomicStatus" xlink:type="simple">accepted</named-content>; <bold>Location:</bold> country: <named-content xmlns:xlink="http://www.w3.org/1999/xlink" content-type="dwc:country" xlink:type="simple">South Korea</named-content>; countryCode: <named-content xmlns:xlink="http://www.w3.org/1999/xlink" content-type="dwc:countryCode" xlink:type="simple">KR</named-content>; stateProvince: <named-content xmlns:xlink="http://www.w3.org/1999/xlink" content-type="dwc:stateProvince" xlink:type="simple">Jeju-do</named-content>; municipality: <named-content xmlns:xlink="http://www.w3.org/1999/xlink" content-type="dwc:municipality" xlink:type="simple">Seogwipo-si</named-content>; locality: <named-content xmlns:xlink="http://www.w3.org/1999/xlink" content-type="dwc:locality" xlink:type="simple">Hawon-dong</named-content>; verbatimLatitude: <named-content xmlns:xlink="http://www.w3.org/1999/xlink" content-type="dwc:verbatimLatitude" xlink:type="simple">33.333056</named-content>; verbatimLongitude: <named-content xmlns:xlink="http://www.w3.org/1999/xlink" content-type="dwc:verbatimLongitude" xlink:type="simple">126.476111</named-content>; geodeticDatum: <named-content xmlns:xlink="http://www.w3.org/1999/xlink" content-type="dwc:geodeticDatum" xlink:type="simple">WGS84</named-content>; georeferenceProtocol: <named-content xmlns:xlink="http://www.w3.org/1999/xlink" content-type="dwc:georeferenceProtocol" xlink:type="simple">label</named-content>; <bold>Identification:</bold> identifiedBy: <named-content xmlns:xlink="http://www.w3.org/1999/xlink" content-type="dwc:identifiedBy" xlink:type="simple">Yejin Kang</named-content>; dateIdentified: <named-content xmlns:xlink="http://www.w3.org/1999/xlink" content-type="dwc:dateIdentified" xlink:type="simple">2024</named-content>; <bold>Event:</bold> samplingProtocol: <named-content xmlns:xlink="http://www.w3.org/1999/xlink" content-type="dwc:samplingProtocol" xlink:type="simple">hand collected</named-content>; year: <named-content xmlns:xlink="http://www.w3.org/1999/xlink" content-type="dwc:year" xlink:type="simple">2024</named-content>; month: <named-content xmlns:xlink="http://www.w3.org/1999/xlink" content-type="dwc:month" xlink:type="simple">6</named-content>; day: <named-content xmlns:xlink="http://www.w3.org/1999/xlink" content-type="dwc:day" xlink:type="simple">19</named-content>; <bold>Record Level:</bold> type: <named-content xmlns:xlink="http://www.w3.org/1999/xlink" content-type="dwc:type" xlink:type="simple">specimen</named-content>; language: <named-content xmlns:xlink="http://www.w3.org/1999/xlink" content-type="dwc:language" xlink:type="simple">en</named-content>; rightsHolder: <named-content xmlns:xlink="http://www.w3.org/1999/xlink" content-type="dwc:rightsHolder" xlink:type="simple">Gyeongsang National University</named-content>; collectionID: <named-content xmlns:xlink="http://www.w3.org/1999/xlink" content-type="dwc:collectionID" xlink:type="simple">GNU</named-content>; collectionCode: <named-content xmlns:xlink="http://www.w3.org/1999/xlink" content-type="dwc:collectionCode" xlink:type="simple">Insects</named-content>; basisOfRecord: <named-content xmlns:xlink="http://www.w3.org/1999/xlink" content-type="dwc:basisOfRecord" xlink:type="simple">PreservedSpecimen</named-content></p></list-item><list-item><p><bold>Type status:</bold> <named-content xmlns:xlink="http://www.w3.org/1999/xlink" content-type="dwc:typeStatus" xlink:type="simple">Other material</named-content>. <bold>Occurrence:</bold> catalogNumber: <named-content xmlns:xlink="http://www.w3.org/1999/xlink" content-type="dwc:catalogNumber" xlink:type="simple">coll#.20250619-001</named-content>; recordedBy: <named-content xmlns:xlink="http://www.w3.org/1999/xlink" content-type="dwc:recordedBy" xlink:type="simple">Yejin Kang</named-content>; individualCount: <named-content xmlns:xlink="http://www.w3.org/1999/xlink" content-type="dwc:individualCount" xlink:type="simple">6</named-content>; sex: <named-content xmlns:xlink="http://www.w3.org/1999/xlink" content-type="dwc:sex" xlink:type="simple">female</named-content>; lifeStage: <named-content xmlns:xlink="http://www.w3.org/1999/xlink" content-type="dwc:lifeStage" xlink:type="simple">alate female</named-content>; occurrenceStatus: <named-content xmlns:xlink="http://www.w3.org/1999/xlink" content-type="dwc:occurrenceStatus" xlink:type="simple">present</named-content>; associatedOccurrences: <named-content xmlns:xlink="http://www.w3.org/1999/xlink" content-type="dwc:associatedOccurrences" xlink:type="simple">host: <tp:taxon-name><tp:taxon-name-part taxon-name-part-type="genus" reg="Meliosma">Meliosma</tp:taxon-name-part> <tp:taxon-name-part taxon-name-part-type="species" reg="myriantha">myriantha</tp:taxon-name-part></tp:taxon-name></named-content>; occurrenceID: <named-content xmlns:xlink="http://www.w3.org/1999/xlink" content-type="dwc:occurrenceID" xlink:type="simple">383DCE44-92DC-5916-AEEF-F3A4E008614A</named-content>; <bold>Taxon:</bold> taxonID: <named-content xmlns:xlink="http://www.w3.org/1999/xlink" content-type="dwc:taxonID" xlink:type="simple">Uncertain</named-content>; scientificName: <named-content xmlns:xlink="http://www.w3.org/1999/xlink" content-type="dwc:scientificName" xlink:type="simple"><tp:taxon-name><tp:taxon-name-part taxon-name-part-type="genus" reg="Mollitrichosiphum">Mollitrichosiphum</tp:taxon-name-part></tp:taxon-name> <tp:taxon-name><tp:taxon-name-part taxon-name-part-type="genus" reg="Mollitrichosiphum"/><tp:taxon-name-part taxon-name-part-type="species" reg="luchuanum">luchuanum</tp:taxon-name-part></tp:taxon-name></named-content>; higherClassification: <named-content xmlns:xlink="http://www.w3.org/1999/xlink" content-type="dwc:higherClassification" xlink:type="simple">East Asia</named-content>; kingdom: <named-content xmlns:xlink="http://www.w3.org/1999/xlink" content-type="dwc:kingdom" xlink:type="simple"><tp:taxon-name><tp:taxon-name-part taxon-name-part-type="kingdom">Animal</tp:taxon-name-part></tp:taxon-name></named-content>; phylum: <named-content xmlns:xlink="http://www.w3.org/1999/xlink" content-type="dwc:phylum" xlink:type="simple"><tp:taxon-name><tp:taxon-name-part taxon-name-part-type="phylum">Arthropoda</tp:taxon-name-part></tp:taxon-name></named-content>; class: <named-content xmlns:xlink="http://www.w3.org/1999/xlink" content-type="dwc:class" xlink:type="simple"><tp:taxon-name><tp:taxon-name-part taxon-name-part-type="class">Insecta</tp:taxon-name-part></tp:taxon-name></named-content>; order: <named-content xmlns:xlink="http://www.w3.org/1999/xlink" content-type="dwc:order" xlink:type="simple"><tp:taxon-name><tp:taxon-name-part taxon-name-part-type="order">Hemiptera</tp:taxon-name-part></tp:taxon-name></named-content>; family: <named-content xmlns:xlink="http://www.w3.org/1999/xlink" content-type="dwc:family" xlink:type="simple"><tp:taxon-name><tp:taxon-name-part taxon-name-part-type="family">Aphididae</tp:taxon-name-part></tp:taxon-name></named-content>; genus: <named-content xmlns:xlink="http://www.w3.org/1999/xlink" content-type="dwc:genus" xlink:type="simple"><tp:taxon-name><tp:taxon-name-part taxon-name-part-type="genus">Mollitrichosiphum</tp:taxon-name-part></tp:taxon-name></named-content>; subgenus: <named-content xmlns:xlink="http://www.w3.org/1999/xlink" content-type="dwc:subgenus" xlink:type="simple"><tp:taxon-name><tp:taxon-name-part taxon-name-part-type="subgenus">Metatrichosiphon</tp:taxon-name-part></tp:taxon-name></named-content>; taxonomicStatus: <named-content xmlns:xlink="http://www.w3.org/1999/xlink" content-type="dwc:taxonomicStatus" xlink:type="simple">accepted</named-content>; <bold>Location:</bold> country: <named-content xmlns:xlink="http://www.w3.org/1999/xlink" content-type="dwc:country" xlink:type="simple">South Korea</named-content>; countryCode: <named-content xmlns:xlink="http://www.w3.org/1999/xlink" content-type="dwc:countryCode" xlink:type="simple">KR</named-content>; stateProvince: <named-content xmlns:xlink="http://www.w3.org/1999/xlink" content-type="dwc:stateProvince" xlink:type="simple">Jeju-do</named-content>; municipality: <named-content xmlns:xlink="http://www.w3.org/1999/xlink" content-type="dwc:municipality" xlink:type="simple">Seogwipo-si</named-content>; locality: <named-content xmlns:xlink="http://www.w3.org/1999/xlink" content-type="dwc:locality" xlink:type="simple">Hawon-dong</named-content>; verbatimLatitude: <named-content xmlns:xlink="http://www.w3.org/1999/xlink" content-type="dwc:verbatimLatitude" xlink:type="simple">33.333056</named-content>; verbatimLongitude: <named-content xmlns:xlink="http://www.w3.org/1999/xlink" content-type="dwc:verbatimLongitude" xlink:type="simple">126.476111</named-content>; geodeticDatum: <named-content xmlns:xlink="http://www.w3.org/1999/xlink" content-type="dwc:geodeticDatum" xlink:type="simple">WGS84</named-content>; georeferenceProtocol: <named-content xmlns:xlink="http://www.w3.org/1999/xlink" content-type="dwc:georeferenceProtocol" xlink:type="simple">label</named-content>; <bold>Identification:</bold> identifiedBy: <named-content xmlns:xlink="http://www.w3.org/1999/xlink" content-type="dwc:identifiedBy" xlink:type="simple">Yejin Kang</named-content>; dateIdentified: <named-content xmlns:xlink="http://www.w3.org/1999/xlink" content-type="dwc:dateIdentified" xlink:type="simple">2025</named-content>; <bold>Event:</bold> samplingProtocol: <named-content xmlns:xlink="http://www.w3.org/1999/xlink" content-type="dwc:samplingProtocol" xlink:type="simple">hand collected</named-content>; year: <named-content xmlns:xlink="http://www.w3.org/1999/xlink" content-type="dwc:year" xlink:type="simple">2025</named-content>; month: <named-content xmlns:xlink="http://www.w3.org/1999/xlink" content-type="dwc:month" xlink:type="simple">6</named-content>; day: <named-content xmlns:xlink="http://www.w3.org/1999/xlink" content-type="dwc:day" xlink:type="simple">19</named-content>; <bold>Record Level:</bold> type: <named-content xmlns:xlink="http://www.w3.org/1999/xlink" content-type="dwc:type" xlink:type="simple">specimen</named-content>; language: <named-content xmlns:xlink="http://www.w3.org/1999/xlink" content-type="dwc:language" xlink:type="simple">en</named-content>; rightsHolder: <named-content xmlns:xlink="http://www.w3.org/1999/xlink" content-type="dwc:rightsHolder" xlink:type="simple">Gyeongsang National University</named-content>; collectionID: <named-content xmlns:xlink="http://www.w3.org/1999/xlink" content-type="dwc:collectionID" xlink:type="simple">GNU</named-content>; collectionCode: <named-content xmlns:xlink="http://www.w3.org/1999/xlink" content-type="dwc:collectionCode" xlink:type="simple">Insects</named-content>; basisOfRecord: <named-content xmlns:xlink="http://www.w3.org/1999/xlink" content-type="dwc:basisOfRecord" xlink:type="simple">PreservedSpecimen</named-content></p></list-item></list></tp:treatment-sec><tp:treatment-sec sec-type="Description"><title>Description</title><p><bold>Apterous viviparous female</bold> (Table <xref ref-type="table" rid="T12957853">1</xref>). Body glossy black, leg yellowish brown, except each of the distal antennae segment and tarsi dark brown in life (Fig. <xref ref-type="fig" rid="F12960890">1</xref>). On mounted specimens, the body is dark brown oblong oval, 1.91-2.33mm long (Fig. <xref ref-type="fig" rid="F12960892">2</xref>A). Head is fused with prothorax; front 3 pairs of acuate setae, 3 or 4 pairs of dorsal setae between antennae, and 3 pairs of dorsal setae between eyes. Antennae 6-segmented, Ant.Ⅰ-Ⅱ, the end of Ⅴ-Ⅵb segment, and PT is brown; 1.19-1.54mm long (Fig. <xref ref-type="fig" rid="F12960892">2</xref>G). The long and short antennal setae are present together; the longest seta on antennal segment III is 0.18-0.21mm long. Ant.Ⅲ moderately transverse imbricated with 20-38 setae; Ant.Ⅳ-Ⅴ imbricated with 4-7, 4-6 setae; Ant.Ⅵ intensely imbricated with 3 or 4 setae on Ant.Ⅵb; PT 0.21-0.33mm long, with 4 short apical setae, 1.72-2.17 times as long as Ant.Ⅵb. End of rostrum passing the hind coxae; URS 0.23-0.27mm long, with 11-14 accessory setae (Fig. <xref ref-type="fig" rid="F12960892">2</xref>D). Hind femur is smooth, bearing slight spinules on the underside; hind tibia is smooth with 41-49 transverse ridges (Fig. <xref ref-type="fig" rid="F12960892">2</xref>C); 2HT brown, imbricated with 7-10 setae (Fig. <xref ref-type="fig" rid="F12960892">2</xref>E). Abdomen is spinulose ventrally; dorsal setae long and sharp, mainly pointed; ventral setae thin and fine-shaped. Siphunculus distinctly dark brown and long-shaped, bearing many long setae in general and spinulose on the both apical parts (Fig. <xref ref-type="fig" rid="F12960892">2</xref>B); 0.47-0.57 times as long as BL, 6.14-11.90 times as long as basal width of SIPH. Cauda nearly triangular with rounded apex, spinules dense with 7-9 setae (Fig. <xref ref-type="fig" rid="F12960892">2</xref>F); 0.40-0.45times as long as basal width of Cauda.</p><p><bold>Alate viviparous female</bold> (Table <xref ref-type="table" rid="T12957853">1</xref>). Body glossy black, forewing veins and siphunculi black with dense long setae and tibiae yellowish brown in life (Fig. <xref ref-type="fig" rid="F13441815">3</xref>). On mounted specimens, the body is brown oblong oval, 1.94-2.47mm long (Fig. <xref ref-type="fig" rid="F13441817">4</xref>A). Head is separated from prothorax. Antennae 6-segmented; Ant.Ⅰ-Ⅲ, the half of Ⅳ-Ⅵ segment, and the end of PT is brown; 1.51-1.77mm long (Fig. <xref ref-type="fig" rid="F13441817">4</xref>H). Antennal setae long and pointed, the longest seta on antennal segment III is 0.16-0.19mm long. Ant.Ⅲ with 17-22 round secondary rhinaria; Ant.Ⅳ-Ⅴ clearly transverse imbricated with 5-7, 5-6 setae; Ant.Ⅵ intensely imbricated with 3-4 setae on Ant.Ⅵb; PT 0.27-0.35mm long, with 4 short apical setae, 1.71-2.42 times as long as Ant.Ⅵb. URS 0.22-0.28mm long, with 15-19 accessory setae (Fig. <xref ref-type="fig" rid="F13441817">4</xref>D). Femur is brown, darker toward the tibiae; Hind femur with scattered spinules on the underside; hind tibia with 41-48 transverse ridges (Fig. <xref ref-type="fig" rid="F13441817">4</xref>C); 2HT is brown, imbricated (Fig. <xref ref-type="fig" rid="F13441817">4</xref>E). Veins of wings and pterostigma brown, fore wings bearing media twice branched; hind wings with 2 oblique veins (Fig. <xref ref-type="fig" rid="F13441817">4</xref>G). Abdomen is spinulose and fine-shaped setae, dorsal setae long and pointed. Siphunculus brown, significantly long and hairy with spinulose on basal and distal parts (Fig. <xref ref-type="fig" rid="F13441817">4</xref>B); 0.77-0.88 times as long as BL, 25.24-26.46 times as long as distal width of SIPH. Cauda semi-triangular, bearing spinules and 7-8 setae (Fig. <xref ref-type="fig" rid="F13441817">4</xref>F); 0.31-0.46 times as long as basal width of Cauda.</p></tp:treatment-sec><tp:treatment-sec sec-type="Distribution"><title>Distribution</title><p>South Korea (new record), Japan, China (<xref ref-type="bibr" rid="B12960789">Zhang and Qiao 2010</xref>, <xref ref-type="bibr" rid="B12960902">Favret and Aphid Taxon Community, eds. 2025</xref>).</p></tp:treatment-sec><tp:treatment-sec sec-type="Notes"><title>Notes</title><p>It is known that this species inhabits <italic><tp:taxon-name><tp:taxon-name-part taxon-name-part-type="genus" reg="Meliosma">Meliosma</tp:taxon-name-part></tp:taxon-name></italic> (<tp:taxon-name><tp:taxon-name-part taxon-name-part-type="family">Sabiaceae</tp:taxon-name-part></tp:taxon-name>) in China (<xref ref-type="bibr" rid="B12960724">Zhang et al. 2012</xref>). In this study, we collected this species on the undersides of young leaves of <italic><tp:taxon-name><tp:taxon-name-part taxon-name-part-type="genus" reg="Meliosma">Meliosma</tp:taxon-name-part> <tp:taxon-name-part taxon-name-part-type="species" reg="myriantha">myriantha</tp:taxon-name-part></tp:taxon-name></italic> in South Korea (Fig. <xref ref-type="fig" rid="F12960890">1</xref>). Until now, their life cycle has not been revealed.</p></tp:treatment-sec><tp:treatment-sec sec-type="Host plants"><title>Host plants</title><p><italic><tp:taxon-name><tp:taxon-name-part taxon-name-part-type="genus" reg="Meliosma">Meliosma</tp:taxon-name-part> <tp:taxon-name-part taxon-name-part-type="species" reg="myriantha">myriantha</tp:taxon-name-part></tp:taxon-name></italic> Siebold &amp; Zucc. (in this study), <italic><tp:taxon-name><tp:taxon-name-part taxon-name-part-type="genus" reg="Meliosma">Meliosma</tp:taxon-name-part> <tp:taxon-name-part taxon-name-part-type="species" reg="rigida">rigida</tp:taxon-name-part></tp:taxon-name></italic> Siebold &amp; Zucc., <italic><tp:taxon-name><tp:taxon-name-part taxon-name-part-type="genus" reg="Prunus">Prunus</tp:taxon-name-part> <tp:taxon-name-part taxon-name-part-type="species" reg="persica">persica</tp:taxon-name-part></tp:taxon-name></italic> (L.) Batsch and <italic><tp:taxon-name><tp:taxon-name-part taxon-name-part-type="genus" reg="Quercus">Quercus</tp:taxon-name-part></tp:taxon-name></italic> spp. (<xref ref-type="bibr" rid="B12960761">Raychaudhuri 1956</xref>, <xref ref-type="bibr" rid="B12960724">Zhang et al. 2012</xref>, <xref ref-type="bibr" rid="B12960902">Favret and Aphid Taxon Community, eds. 2025</xref>).</p></tp:treatment-sec><tp:treatment-sec><!--Section generated to contain objects referenced in tp:taxon-treatment.--><table-wrap id="T12957853" position="float" orientation="portrait"><label>Table 1.</label><caption><p>The biometric data of <tp:taxon-name><tp:taxon-name-part taxon-name-part-type="genus" reg="Mollitrichosiphum">Mollitrichosiphum</tp:taxon-name-part> (<tp:taxon-name-part taxon-name-part-type="subgenus" reg="Metatrichosiphon">Metatrichosiphon</tp:taxon-name-part>) <tp:taxon-name-part taxon-name-part-type="species" reg="luchuanum">luchuanum</tp:taxon-name-part></tp:taxon-name>.</p></caption><table rules="all" border="0"><tbody><tr><td rowspan="2" colspan="2">Body parts</td><td rowspan="1" colspan="2">Apterous viviparous female (n=12)</td><td rowspan="1" colspan="2">Alate viviparous female (n=6)</td></tr><tr><td rowspan="1" colspan="1">Mean</td><td rowspan="1" colspan="1">Range</td><td rowspan="1" colspan="1">Mean</td><td rowspan="1" colspan="1">Range</td></tr><tr><td rowspan="23" colspan="1">Length (mm)</td><td rowspan="1" colspan="1">Body</td><td rowspan="1" colspan="1">2.21</td><td rowspan="1" colspan="1">1.91–2.33</td><td rowspan="1" colspan="1">2.24</td><td rowspan="1" colspan="1">1.94–2.47</td></tr><tr><td rowspan="1" colspan="1">Body width</td><td rowspan="1" colspan="1">1.10</td><td rowspan="1" colspan="1">0.92–1.21</td><td rowspan="1" colspan="1">0.92</td><td rowspan="1" colspan="1">0.83–1.00</td></tr><tr><td rowspan="1" colspan="1">Head width</td><td rowspan="1" colspan="1">0.44</td><td rowspan="1" colspan="1">0.40–0.46</td><td rowspan="1" colspan="1">0.45</td><td rowspan="1" colspan="1">0.44–0.47</td></tr><tr><td rowspan="1" colspan="1">Whole Antennae</td><td rowspan="1" colspan="1">1.44</td><td rowspan="1" colspan="1">1.19–1.54</td><td rowspan="1" colspan="1">1.65</td><td rowspan="1" colspan="1">1.51–1.77</td></tr><tr><td rowspan="1" colspan="1">Ant.Ⅰ</td><td rowspan="1" colspan="1">0.08</td><td rowspan="1" colspan="1">0.07–0.09</td><td rowspan="1" colspan="1">0.09</td><td rowspan="1" colspan="1">0.09–0.10</td></tr><tr><td rowspan="1" colspan="1">Ant.Ⅱ</td><td rowspan="1" colspan="1">0.07</td><td rowspan="1" colspan="1">0.06–0.08</td><td rowspan="1" colspan="1">0.08</td><td rowspan="1" colspan="1">0.07–0.08</td></tr><tr><td rowspan="1" colspan="1">Ant.Ⅲ</td><td rowspan="1" colspan="1">0.51</td><td rowspan="1" colspan="1">0.40–0.56</td><td rowspan="1" colspan="1">0.62</td><td rowspan="1" colspan="1">0.53–0.68</td></tr><tr><td rowspan="1" colspan="1">Ant.Ⅳ</td><td rowspan="1" colspan="1">0.17</td><td rowspan="1" colspan="1">0.15–0.18</td><td rowspan="1" colspan="1">0.20</td><td rowspan="1" colspan="1">0.18–0.21</td></tr><tr><td rowspan="1" colspan="1">Ant.Ⅴ</td><td rowspan="1" colspan="1">0.19</td><td rowspan="1" colspan="1">0.16–0.21</td><td rowspan="1" colspan="1">0.21</td><td rowspan="1" colspan="1">0.18–0.23</td></tr><tr><td rowspan="1" colspan="1">Ant.Ⅵb</td><td rowspan="1" colspan="1">0.15</td><td rowspan="1" colspan="1">0.12–0.16</td><td rowspan="1" colspan="1">0.16</td><td rowspan="1" colspan="1">0.14–0.18</td></tr><tr><td rowspan="1" colspan="1">PT</td><td rowspan="1" colspan="1">0.29</td><td rowspan="1" colspan="1">0.21–0.33</td><td rowspan="1" colspan="1">0.31</td><td rowspan="1" colspan="1">0.27–0.35</td></tr><tr><td rowspan="1" colspan="1">HFM</td><td rowspan="1" colspan="1">0.54</td><td rowspan="1" colspan="1">0.44–0.59</td><td rowspan="1" colspan="1">0.56</td><td rowspan="1" colspan="1">0.47–0.62</td></tr><tr><td rowspan="1" colspan="1">HTB</td><td rowspan="1" colspan="1">0.89</td><td rowspan="1" colspan="1">0.75–0.94</td><td rowspan="1" colspan="1">0.98</td><td rowspan="1" colspan="1">0.89–1.05</td></tr><tr><td rowspan="1" colspan="1">2HT</td><td rowspan="1" colspan="1">0.13</td><td rowspan="1" colspan="1">0.12–0.14</td><td rowspan="1" colspan="1">0.12</td><td rowspan="1" colspan="1">0.10–0.13</td></tr><tr><td rowspan="1" colspan="1">URS</td><td rowspan="1" colspan="1">0.25</td><td rowspan="1" colspan="1">0.23–0.27</td><td rowspan="1" colspan="1">0.25</td><td rowspan="1" colspan="1">0.22–0.28</td></tr><tr><td rowspan="1" colspan="1">SIPH</td><td rowspan="1" colspan="1">1.18</td><td rowspan="1" colspan="1">0.97–1.32</td><td rowspan="1" colspan="1">1.86</td><td rowspan="1" colspan="1">1.67–2.03</td></tr><tr><td rowspan="1" colspan="1">SIPH BW</td><td rowspan="1" colspan="1">0.12</td><td rowspan="1" colspan="1">0.10–0.20</td><td rowspan="1" colspan="1">0.11</td><td rowspan="1" colspan="1">0.10–0.12</td></tr><tr><td rowspan="1" colspan="1">SIPH MW</td><td rowspan="1" colspan="1">0.15</td><td rowspan="1" colspan="1">0.13–0.17</td><td rowspan="1" colspan="1">0.13</td><td rowspan="1" colspan="1">0.11–0.14</td></tr><tr><td rowspan="1" colspan="1">SIPH DW</td><td rowspan="1" colspan="1">0.08</td><td rowspan="1" colspan="1">0.08–0.10</td><td rowspan="1" colspan="1">0.07</td><td rowspan="1" colspan="1">0.06–0.08</td></tr><tr><td rowspan="1" colspan="1">Cauda</td><td rowspan="1" colspan="1">0.07</td><td rowspan="1" colspan="1">0.07–0.08</td><td rowspan="1" colspan="1">0.07</td><td rowspan="1" colspan="1">0.06–0.08</td></tr><tr><td rowspan="1" colspan="1">Cauda BW</td><td rowspan="1" colspan="1">0.18</td><td rowspan="1" colspan="1">0.16–0.19</td><td rowspan="1" colspan="1">0.18</td><td rowspan="1" colspan="1">0.17–0.23</td></tr><tr><td rowspan="1" colspan="1">BDAnt.Ⅲ</td><td rowspan="1" colspan="1">0.04</td><td rowspan="1" colspan="1">0.04–0.05</td><td rowspan="1" colspan="1">0.04</td><td rowspan="1" colspan="1">0.04–0.05</td></tr><tr><td rowspan="1" colspan="1">Setae on Ant.Ⅲ</td><td rowspan="1" colspan="1">0.20</td><td rowspan="1" colspan="1">0.18–0.21</td><td rowspan="1" colspan="1">0.17</td><td rowspan="1" colspan="1">0.16–0.19</td></tr><tr><td rowspan="5" colspan="1">No. of setae on</td><td rowspan="1" colspan="1">Ant.Ⅰ</td><td rowspan="1" colspan="1">6</td><td rowspan="1" colspan="1">5–7</td><td rowspan="1" colspan="1">5</td><td rowspan="1" colspan="1">4–7</td></tr><tr><td rowspan="1" colspan="1">Ant.Ⅱ</td><td rowspan="1" colspan="1">4</td><td rowspan="1" colspan="1">3–5</td><td rowspan="1" colspan="1">4</td><td rowspan="1" colspan="1">3–5</td></tr><tr><td rowspan="1" colspan="1">Ant.Ⅲ</td><td rowspan="1" colspan="1">33</td><td rowspan="1" colspan="1">20–38</td><td rowspan="1" colspan="1">28</td><td rowspan="1" colspan="1">23–32</td></tr><tr><td rowspan="1" colspan="1">URS</td><td rowspan="1" colspan="1">13</td><td rowspan="1" colspan="1">11–14</td><td rowspan="1" colspan="1">17</td><td rowspan="1" colspan="1">15–19</td></tr><tr><td rowspan="1" colspan="1">Cauda</td><td rowspan="1" colspan="1">8</td><td rowspan="1" colspan="1">7–9</td><td rowspan="1" colspan="1">7</td><td rowspan="1" colspan="1">7–8</td></tr><tr><td rowspan="13" colspan="1">Ratio (times)</td><td rowspan="1" colspan="1">Whole Ant/BL</td><td rowspan="1" colspan="1">0.65</td><td rowspan="1" colspan="1">0.58–0.70</td><td rowspan="1" colspan="1">0.74</td><td rowspan="1" colspan="1">0.70–0.77</td></tr><tr><td rowspan="1" colspan="1">PT/Ant.Ⅵb</td><td rowspan="1" colspan="1">1.95</td><td rowspan="1" colspan="1">1.72–2.17</td><td rowspan="1" colspan="1">1.90</td><td rowspan="1" colspan="1">1.71–2.42</td></tr><tr><td rowspan="1" colspan="1">PT/Ant.Ⅲ</td><td rowspan="1" colspan="1">0.56</td><td rowspan="1" colspan="1">0.52–0.64</td><td rowspan="1" colspan="1">0.50</td><td rowspan="1" colspan="1">0.47–0.56</td></tr><tr><td rowspan="1" colspan="1">URS/2HT</td><td rowspan="1" colspan="1">1.95</td><td rowspan="1" colspan="1">1.78–2.08</td><td rowspan="1" colspan="1">2.18</td><td rowspan="1" colspan="1">2.02–2.31</td></tr><tr><td rowspan="1" colspan="1">URS/Ant.Ⅵb</td><td rowspan="1" colspan="1">1.72</td><td rowspan="1" colspan="1">1.61–1.89</td><td rowspan="1" colspan="1">1.56</td><td rowspan="1" colspan="1">1.36–1.72</td></tr><tr><td rowspan="1" colspan="1">HFM/Ant.Ⅲ</td><td rowspan="1" colspan="1">1.06</td><td rowspan="1" colspan="1">0.97–1.24</td><td rowspan="1" colspan="1">0.91</td><td rowspan="1" colspan="1">0.85–1.02</td></tr><tr><td rowspan="1" colspan="1">SIPH/BL</td><td rowspan="1" colspan="1">0.53</td><td rowspan="1" colspan="1">0.47–0.57</td><td rowspan="1" colspan="1">0.83</td><td rowspan="1" colspan="1">0.77–0.88</td></tr><tr><td rowspan="1" colspan="1">SIPH/Ant.Ⅲ</td><td rowspan="1" colspan="1">2.30</td><td rowspan="1" colspan="1">2.18–2.44</td><td rowspan="1" colspan="1">3.02</td><td rowspan="1" colspan="1">2.87–3.20</td></tr><tr><td rowspan="1" colspan="1">SIPH/SIPH BW</td><td rowspan="1" colspan="1">10.01</td><td rowspan="1" colspan="1">6.14–11.90</td><td rowspan="1" colspan="1">16.88</td><td rowspan="1" colspan="1">15.31–18.10</td></tr><tr><td rowspan="1" colspan="1">SIPH/SIPH MW</td><td rowspan="1" colspan="1">7.69</td><td rowspan="1" colspan="1">7.24–8.97</td><td rowspan="1" colspan="1">14.84</td><td rowspan="1" colspan="1">14.31–15.27</td></tr><tr><td rowspan="1" colspan="1">SIPH/SIPH DW</td><td rowspan="1" colspan="1">14.43</td><td rowspan="1" colspan="1">12.05–17.12</td><td rowspan="1" colspan="1">25.87</td><td rowspan="1" colspan="1">25.24–26.46</td></tr><tr><td rowspan="1" colspan="1">Cauda/ Cauda BW</td><td rowspan="1" colspan="1">0.42</td><td rowspan="1" colspan="1">0.40–0.45</td><td rowspan="1" colspan="1">0.40</td><td rowspan="1" colspan="1">0.31–0.46</td></tr><tr><td rowspan="1" colspan="1">Setae on Ant.Ⅲ/BDAnt.Ⅲ</td><td rowspan="1" colspan="1">4.75</td><td rowspan="1" colspan="1">4.12–5.47</td><td rowspan="1" colspan="1">3.97</td><td rowspan="1" colspan="1">3.73–4.38</td></tr></tbody></table></table-wrap><fig id="F12960890" position="float" orientation="portrait"><object-id xmlns:xlink="http://www.w3.org/1999/xlink" content-type="arpha" xlink:type="simple">36363263-3086-5FE3-A0EE-635C5373CE3C</object-id><object-id xmlns:xlink="http://www.w3.org/1999/xlink" content-type="doi" xlink:type="simple">10.3897/BDJ.13.e157863.figure5</object-id><label>Figure 1.</label><caption><p>Apterous viviparous female of <tp:taxon-name><tp:taxon-name-part taxon-name-part-type="genus" reg="Mollitrichosiphum">Mollitrichosiphum</tp:taxon-name-part> (<tp:taxon-name-part taxon-name-part-type="subgenus" reg="Metatrichosiphon">Metatrichosiphon</tp:taxon-name-part>) <tp:taxon-name-part taxon-name-part-type="species" reg="luchuanum">luchuanum</tp:taxon-name-part></tp:taxon-name> on <italic><tp:taxon-name><tp:taxon-name-part taxon-name-part-type="genus" reg="Meliosma">Meliosma</tp:taxon-name-part> <tp:taxon-name-part taxon-name-part-type="species" reg="myriantha">myriantha</tp:taxon-name-part></tp:taxon-name></italic> (coll#.20240619-001).</p></caption><graphic xmlns:xlink="http://www.w3.org/1999/xlink" xlink:href="bdj-13-e157863-g001.jpg" position="float" id="oo_1321507.jpg" orientation="portrait" xlink:type="simple"><uri content-type="original_file" xlink:type="simple">https://binary.pensoft.net/fig/1321507</uri></graphic></fig><fig id="F12960892" position="float" orientation="portrait"><object-id xmlns:xlink="http://www.w3.org/1999/xlink" content-type="arpha" xlink:type="simple">8EF15576-CFE2-5778-9CE8-F2C444760803</object-id><object-id xmlns:xlink="http://www.w3.org/1999/xlink" content-type="doi" xlink:type="simple">10.3897/BDJ.13.e157863.figure5</object-id><label>Figure 2.</label><caption><p>Apterous viviparous female of <tp:taxon-name><tp:taxon-name-part taxon-name-part-type="genus" reg="Mollitrichosiphum">Mollitrichosiphum</tp:taxon-name-part> (<tp:taxon-name-part taxon-name-part-type="subgenus" reg="Metatrichosiphon">Metatrichosiphon</tp:taxon-name-part>) <tp:taxon-name-part taxon-name-part-type="species" reg="luchuanum">luchuanum</tp:taxon-name-part></tp:taxon-name> (coll#.20240619-001). <bold>A</bold>, Whole body; <bold>B</bold>, SIPH; <bold>C</bold>, HTB; <bold>D</bold>, URS; <bold>E</bold>, 2HT; <bold>F</bold>, Cauda; <bold>G</bold>, Whole Antenna. [Scale bar: 500㎛ (A, G); 200㎛ (B, C); 100㎛ (D, F); 50㎛ (E)]</p></caption><graphic xmlns:xlink="http://www.w3.org/1999/xlink" xlink:href="bdj-13-e157863-g002.png" position="float" id="oo_1321508.png" orientation="portrait" xlink:type="simple"><uri content-type="original_file" xlink:type="simple">https://binary.pensoft.net/fig/1321508</uri></graphic></fig><fig id="F13441815" position="float" orientation="portrait"><object-id xmlns:xlink="http://www.w3.org/1999/xlink" content-type="arpha" xlink:type="simple">ECEE0B76-DB99-5657-890C-189B4B2BD67B</object-id><object-id xmlns:xlink="http://www.w3.org/1999/xlink" content-type="doi" xlink:type="simple">10.3897/BDJ.13.e157863.figure5</object-id><label>Figure 3.</label><caption><p>Alate viviparous female of <tp:taxon-name><tp:taxon-name-part taxon-name-part-type="genus" reg="Mollitrichosiphum">Mollitrichosiphum</tp:taxon-name-part> (<tp:taxon-name-part taxon-name-part-type="subgenus" reg="Metatrichosiphon">Metatrichosiphon</tp:taxon-name-part>) <tp:taxon-name-part taxon-name-part-type="species" reg="luchuanum">luchuanum</tp:taxon-name-part></tp:taxon-name> (coll#.20250619-001).</p></caption><graphic xmlns:xlink="http://www.w3.org/1999/xlink" xlink:href="bdj-13-e157863-g003.jpg" position="float" id="oo_1396101.JPG" orientation="portrait" xlink:type="simple"><uri content-type="original_file" xlink:type="simple">https://binary.pensoft.net/fig/1396101</uri></graphic></fig><fig id="F13441817" position="float" orientation="portrait"><object-id xmlns:xlink="http://www.w3.org/1999/xlink" content-type="arpha" xlink:type="simple">95A32C90-1538-5A0E-A33A-BAB07D4EB944</object-id><object-id xmlns:xlink="http://www.w3.org/1999/xlink" content-type="doi" xlink:type="simple">10.3897/BDJ.13.e157863.figure5</object-id><label>Figure 4.</label><caption><p>Alate viviparous female of <tp:taxon-name><tp:taxon-name-part taxon-name-part-type="genus" reg="Mollitrichosiphum">Mollitrichosiphum</tp:taxon-name-part> (<tp:taxon-name-part taxon-name-part-type="subgenus" reg="Metatrichosiphon">Metatrichosiphon</tp:taxon-name-part>) <tp:taxon-name-part taxon-name-part-type="species" reg="luchuanum">luchuanum</tp:taxon-name-part></tp:taxon-name> (coll#.20250619-001). <bold>A</bold>, Whole body; <bold>B</bold>, SIPH; <bold>C</bold>, HTB; <bold>D</bold> URS; <bold>E</bold>, 2HT; <bold>F</bold>, Cauda; <bold>G</bold>, Fore wing; <bold>H</bold>, Whole Antenna. [Scale bar: 1mm (A, G); 500㎛ (B, H); 200㎛ (C); 100㎛ (D, F); 50㎛ (E)]</p></caption><graphic xmlns:xlink="http://www.w3.org/1999/xlink" xlink:href="bdj-13-e157863-g004.jpg" position="float" id="oo_1396102.jpg" orientation="portrait" xlink:type="simple"><uri content-type="original_file" xlink:type="simple">https://binary.pensoft.net/fig/1396102</uri></graphic></fig></tp:treatment-sec><ref-list><ref id="B12960752"><element-citation xmlns:xlink="http://www.w3.org/1999/xlink" publication-type="article" xlink:type="simple"><person-group person-group-type="author"><name name-style="western"><surname>Takahashi</surname><given-names>R.</given-names></name></person-group><year>1930</year><article-title>Some <tp:taxon-name><tp:taxon-name-part taxon-name-part-type="family">Aphididae</tp:taxon-name-part></tp:taxon-name> of Loochoo</article-title><source>Transactions of the Natural History Society of Formosa</source><volume>20</volume><issue>3</issue></element-citation></ref><ref id="B12960743"><element-citation xmlns:xlink="http://www.w3.org/1999/xlink" publication-type="article" xlink:type="simple"><person-group person-group-type="author"><name name-style="western"><surname>Ghosh</surname><given-names>A. K.</given-names></name></person-group><year>1974</year><article-title>New species and new records of aphids (<tp:taxon-name><tp:taxon-name-part taxon-name-part-type="suborder">Homoptera</tp:taxon-name-part></tp:taxon-name>: <tp:taxon-name><tp:taxon-name-part taxon-name-part-type="family">Aphididae</tp:taxon-name-part></tp:taxon-name>) from north-east India</article-title><source>Oriental Insects</source><volume>8</volume><issue>2</issue><fpage>169</fpage></element-citation></ref><ref id="B12962735"><element-citation xmlns:xlink="http://www.w3.org/1999/xlink" publication-type="book" xlink:type="simple"><person-group person-group-type="author"><name name-style="western"><surname>Eastop</surname><given-names>V. F.</given-names></name><name name-style="western"><surname>Hille Ris Lambers</surname><given-names>D</given-names></name></person-group><year>1976</year><source>Survey of the world's phids</source><publisher-name>Dr. W Junk</publisher-name><publisher-loc>The Hague</publisher-loc></element-citation></ref><ref id="B12960798"><element-citation xmlns:xlink="http://www.w3.org/1999/xlink" publication-type="chapter" xlink:type="simple"><person-group person-group-type="author"><name name-style="western"><surname>Remaudière</surname><given-names>G.</given-names></name><name name-style="western"><surname>Remaudiėre</surname><given-names>M.</given-names></name></person-group><year>1997</year><chapter-title>Catalogue of the World's Aphididae</chapter-title><person-group person-group-type="editor"><anonymous/></person-group><source><tp:taxon-name><tp:taxon-name-part taxon-name-part-type="suborder">Homoptera</tp:taxon-name-part></tp:taxon-name> <tp:taxon-name><tp:taxon-name-part taxon-name-part-type="superfamily">Aphidoidea</tp:taxon-name-part></tp:taxon-name></source><publisher-name>Institut National de la Recherche Agronomique</publisher-name><publisher-loc>Paris</publisher-loc><size units="page">1-473</size></element-citation></ref><ref id="B12960789"><element-citation xmlns:xlink="http://www.w3.org/1999/xlink" publication-type="article" xlink:type="simple"><person-group person-group-type="author"><name name-style="western"><surname>Zhang</surname><given-names>Dong</given-names></name><name name-style="western"><surname>Qiao</surname><given-names>Gexia</given-names></name></person-group><year>2010</year><article-title><italic><tp:taxon-name><tp:taxon-name-part taxon-name-part-type="genus" reg="Mollitrichosiphum">Mollitrichosiphum</tp:taxon-name-part></tp:taxon-name></italic> Suenaga from China (<tp:taxon-name><tp:taxon-name-part taxon-name-part-type="order">Hemiptera</tp:taxon-name-part></tp:taxon-name>: <tp:taxon-name><tp:taxon-name-part taxon-name-part-type="family">Aphididae</tp:taxon-name-part></tp:taxon-name>), with the description of one new species</article-title><source>Zootaxa</source><volume>2608, 2</volume><fpage>8</fpage></element-citation></ref><ref id="B12960902"><element-citation xmlns:xlink="http://www.w3.org/1999/xlink" publication-type="website" xlink:type="simple"><person-group person-group-type="author"><name name-style="western"><surname>Favret</surname><given-names>C</given-names></name><name name-style="western"><surname>Aphid Taxon Community</surname><given-names>eds.</given-names></name></person-group><article-title>Blackman &amp; Eastop’s Aphids on the World’s Plants, version 1.0</article-title><uri xlink:type="simple">http://www.aphidsonworldsplants.info/</uri><date-in-citation content-type="access-date">2025-08-28T00:02:00+00:00</date-in-citation></element-citation></ref><ref id="B12960724"><element-citation xmlns:xlink="http://www.w3.org/1999/xlink" publication-type="article" xlink:type="simple"><person-group person-group-type="author"><name name-style="western"><surname>Zhang</surname><given-names>R.</given-names></name><name name-style="western"><surname>Huang</surname><given-names>X.</given-names></name><name name-style="western"><surname>Jiang</surname><given-names>L.</given-names></name><name name-style="western"><surname>Lei</surname><given-names>F.</given-names></name><name name-style="western"><surname>Qiao</surname><given-names>G.</given-names></name></person-group><year>2012</year><article-title>Species differentiation of Chinese <italic><tp:taxon-name><tp:taxon-name-part taxon-name-part-type="genus" reg="Mollitrichosiphum">Mollitrichosiphum</tp:taxon-name-part></tp:taxon-name></italic> (<tp:taxon-name><tp:taxon-name-part taxon-name-part-type="family">Aphididae</tp:taxon-name-part></tp:taxon-name>: <tp:taxon-name><tp:taxon-name-part taxon-name-part-type="subfamily">Greenideinae</tp:taxon-name-part></tp:taxon-name>) Driven by Geographical Isolation and Host Plant Acquirement</article-title><source>International Journal of Molecular Sciences</source><volume>13</volume><issue>8</issue><fpage>10441</fpage><lpage>10460</lpage><pub-id pub-id-type="doi">10.3390/ijms130810441</pub-id></element-citation></ref><ref id="B12960761"><element-citation xmlns:xlink="http://www.w3.org/1999/xlink" publication-type="article" xlink:type="simple"><person-group person-group-type="author"><name name-style="western"><surname>Raychaudhuri</surname><given-names>D. N.</given-names></name></person-group><year>1956</year><article-title>Revision of <tp:taxon-name><tp:taxon-name-part taxon-name-part-type="family">Greenidae</tp:taxon-name-part></tp:taxon-name> and related genera (<tp:taxon-name><tp:taxon-name-part taxon-name-part-type="suborder">Homoptera</tp:taxon-name-part></tp:taxon-name>, <tp:taxon-name><tp:taxon-name-part taxon-name-part-type="family">Aphididae</tp:taxon-name-part></tp:taxon-name>)</article-title><source>Zoologische Verhandelingen</source><volume>31</volume><issue>1</issue><fpage>100</fpage></element-citation></ref></ref-list></tp:taxon-treatment>
